# Supplementary material for: Cellular localization of the Arabidopsis class 2 phytoglobin influences somatic embryogenesis
Source: J Exp Bot. 2017 Feb 11;68(5):1013–23. doi: 10.1093/jxb/erx003 (PMC5441859; doi:10.1093/jxb/erx003)
Supplement: Supplementary Data [file erx003_Supplementary_Data.zip]

Archive with 2 entries (2 files):
- supplementary_table_S1.xlsx
- supplementary_figures_S1_S7.pdf
