# Supplementary material for: Cellular localization of the Arabidopsis class 2 phytoglobin influences somatic embryogenesis
Source: J Exp Bot. 2017 Feb 11;68(5):1013–23. doi: 10.1093/jxb/erx003 (PMC5441859; doi:10.1093/jxb/erx003)
Supplement: Supplementary Data [file erx003_Supplementary_Data.zip › supplementary_table_S1.xlsx]

## Sheet: Sheet1
Supplementary Table 1. Primer list
Primer Name	Nucleotide Sequence
AMI1-F	ATCTCGTCGGTGAAGCCAGAGTTT
AMI1-R	CCGAGCAAAGTTGAAAGAGCCGTT
ASA1-F	ACAAGGATGCTAACAAACGGCGTG
ASA1-R	TCTGGCACTCACAGTGTTCGTCTT
CYP79B2-F	ATGCTCGCGAGACTTCTTCAAGGT
CYP79B2-R	AGATGCTCCGGCAATCTAAGGTCA
PAI3-F	ACACAACACCTTTCAAACCCGTGG
PAI3-R	CAAAGCACTGCACTGAGCCATGAT
PIN1-F	ATCTCCGAGCAGTTTCCAGA
PIN1-R	CAGCTTCTCCAGGACCAAAG
SERK-F	AACTGGAGCAATAGCTGGTGGAGT
SERK-R	ATCTAGTGGCTTTCTTCGTCGCCA
TSA1-F	TAAGCGGAAAGGTTCAGTCGCTCT
TSA1-R	ATTGCACTGCCTACGATCACTCCA
TSB1-F	TCGGACCCGAGCACAGTTTCTTTA
TSB1-R	TTGAACGCTTCCAACGCTTCTTCG
AtYUC1-F	CGGTCGGATTCAATAGCATCTC
AtYUC1-R	AAGCGTAGGACTCAAGGTAGG
AtYUC2-F	GGATGAGACAATGGAGTATG
AtYUC2-R	ATATTTCACCGCTCTTATAGG
YUC4-F	CTAACGGATGGAAAGGAGAGAAG
YUC4-R	GCGATCTTAACGGCGTCATA
AtYUC6-F	GGTTGAGTCGGCTGCGTTTG
AtYUC6-R	ACATACTCCGTCGTGCCTTCTTC
AtYUC10-F	TTCGCCACCAAACTCTTTACC
AtYUC10-R	GTCTTCCCGTTGATGCTTCC
AtYUC11-F	ACACTCCTACCTTCGTCTCC
AtYUC11-R	CGCAGCAACCATAAACTTCG
UBQ10-F	AACTTTGGTGGTTTGTGTTTTGG
UBQ10-R	TCGACTTGTCATTAGAAAGAAAGAGATAA
Primers for RNA insitu
AtYUC1-F in situ	AATGGAAGGTGTAAAGGAA
AtYUC1-R in situ	TCCTGGTGGACCCCTTGA
AtYUC4-F in situ	GGTTTCACGAGAAGAGGAC
AtYUC4-R in situ	CAGCCAAAGAAGTAAATATTAC
primers for the construct
AtPgb2-SalI-F	ATTATAGTCGACATGGGAGAGATTGGGTTTACAG
35S-F	CTATCCTTCGCAAGACCCTTC
YFPF	ATGGGCAAGGGCGAGGAGCTGTTCA
YFPR	CTTGTACAGCTCGTCCATGC
GR-XhoI-nostop-R	CCGTAGACTCGAGTTTTTGATGAAACAG
attb1-F adaptor	GGGGACAAGTTTGTACAAAAAAGCAGGCT
attb2-R adaptor	GGGGACCACTTTGTACAAGAAAGCTGGGT
AtHB2-F attb1	AAAAAAGCAGGCTTCATGGGAGAGATTGGGTTTACAG
AtHB2-R no stop	CAAGAAAGCTGGGTTGACTCTTCTTGTTTCATCTCGG
primers for genotyping
Pgb2-F	CAACCAAAGGACCATTGAATACC
Pgb2-R	TAGCAAAGCTTCTTTCACCACC
dSmp-R	ACCGTCGACTACCTTTTTTCTTGTAGTG
GR-R	CCGTAGACTCGAGTTTTTGATGAAACAG
